# Supplementary material for: Investigation of Spectroscopic Peculiarities of Ergot-Infected Winter Wheat Grains
Source: Foods. 2023 Sep 14;12(18):3426. doi: 10.3390/foods12183426 (PMC10528831; doi:10.3390/foods12183426)
Supplement: Supplementary file 1 [file foods-12-03426-s001.zip]

Archive with 1 entries (1 files):
- foods-2468534-supplementary.pdf
